# Supplementary material for: Early inflammatory markers as prognostic indicators following allogeneic stem cell transplantation
Source: Front Immunol. 2024 Jan 3;14:1332777. doi: 10.3389/fimmu.2023.1332777 (PMC10791949; doi:10.3389/fimmu.2023.1332777)
Supplement: Supplementary file 2 [file Table_1.xlsx]

## Sheet: Sheet1
Supplementary Table 1 – Univariate regression estimates for all end-points
		Overall survival				GvHD-free, relapse-free survival				Relapse-related mortality				Non-relapse mortality				AGvHD				Death (without AGvHD)				CGvHD				Death (without CGvHD)				Relapse				Non-relapse mortality
Variable	Reference	HR	CI	P val.	PH test	HR	CI	P val.	PH test	HR (SD)	CI	P val.	PH test	HR (SD)	CI	P val.	PH test	HR (SD)	CI	P val.	PH test	HR (SD)	CI	P val.	PH test	HR (SD)	CI	P val.	PH test	HR (SD)	CI	P val.	PH test	HR (SD)	CI	P val.	PH test	HR (SD)	CI	P val.	PH test
Age at transplant / 10		1.16	(0.91 - 1.48)	0.226	0.741	1.12	(0.94 - 1.32)	0.208	0.604	1.29	(0.86 - 1.94)	0.22	0.066	1.04	(0.76 - 1.43)	0.8	0.276	1.28	(0.93 - 1.76)	0.123	0.724	1.02	(0.79 - 1.32)	0.855	0.765	0.92	(0.73 - 1.17)	0.501	0.486	1.21	(0.89 - 1.64)	0.216	0.771	1.12	(0.88 - 1.43)	0.359	0.532	1.05	(0.76 - 1.44)	0.777	0.238
CD34+ dose		1.1	(0.98 - 1.24)	0.113	0.925	1.06	(0.95 - 1.19)	0.299	0.089	1.1	(0.95 - 1.27)	0.2	0.233	1.08	(0.93 - 1.26)	0.32	0.122	1.06	(0.88 - 1.27)	0.531	0.471	0.99	(0.88 - 1.12)	0.923	0.732	1.08	(0.89 - 1.32)	0.445	0.761	1.07	(0.95 - 1.2)	0.276	0.09	1.07	(0.96 - 1.2)	0.219	0.404	1.08	(0.93 - 1.26)	0.297	0.146
D. age / 10		1.01	(0.78 - 1.3)	0.956	0.604	1.08	(0.93 - 1.26)	0.325	0.072	1.02	(0.67 - 1.56)	0.91	0.472	1	(0.75 - 1.32)	0.98	0.403	1.22	(0.94 - 1.59)	0.136	0.691	1	(0.68 - 1.47)	0.998	0.412	0.97	(0.7 - 1.34)	0.835	0.408	1.05	(0.78 - 1.41)	0.761	0.412	0.93	(0.73 - 1.19)	0.565	0.505	1.02	(0.77 - 1.35)	0.882	0.452
Diagnosis Myeloid	Lymphoid	1.07	(0.58 - 1.97)	0.832	0.981	1.22	(0.79 - 1.89)	0.369	0.511	4.81	(1.16 - 19.99)	0.031	0.387	0.49	(0.24 - 1.03)	0.06	0.763	1.34	(0.66 - 2.71)	0.42	0.19	0.8	(0.39 - 1.66)	0.554	0.297	0.83	(0.39 - 1.79)	0.641	0.246	1.14	(0.56 - 2.3)	0.715	0.241	2.07	(1.03 - 4.17)	0.042	0.075	0.48	(0.23 - 1)	0.048	0.708
GvHD prophyl. Combition	Ciclosporin	1.27	(0.71 - 2.27)	0.421	0.896	1.05	(0.69 - 1.6)	0.822	0.999	1.31	(0.54 - 3.2)	0.55	0.305	1.21	(0.58 - 2.53)	0.61	0.252	1.06	(0.56 - 1.98)	0.866	0.403	1.54	(0.78 - 3.03)	0.209	0.06	1.3	(0.62 - 2.73)	0.492	0.588	1.14	(0.6 - 2.18)	0.686	0.522	0.74	(0.37 - 1.47)	0.395	0.007	1.25	(0.6 - 2.63)	0.548	0.307
P. sex Male	Female	1.19	(0.65 - 2.17)	0.569	0.805	1.04	(0.69 - 1.57)	0.852	0.64	1.76	(0.63 - 4.89)	0.28	0.178	0.87	(0.42 - 1.84)	0.72	0.379	1.34	(0.7 - 2.56)	0.383	0.726	0.9	(0.44 - 1.83)	0.762	0.614	0.47	(0.23 - 0.97)	0.042	0.881	2.01	(0.94 - 4.33)	0.074	0.037	0.97	(0.53 - 1.8)	0.93	0.818	0.89	(0.43 - 1.88)	0.769	0.349
RIC Yes	No	0.57	(0.32 - 1.01)	0.061	0.485	0.82	(0.55 - 1.22)	0.326	0.422	0.52	(0.22 - 1.23)	0.13	0.362	0.74	(0.36 - 1.54)	0.42	0.437	0.99	(0.54 - 1.82)	0.981	0.804	0.73	(0.37 - 1.44)	0.358	0.072	0.87	(0.42 - 1.82)	0.715	0.509	0.6	(0.32 - 1.13)	0.114	0.611	0.82	(0.45 - 1.48)	0.504	0.164	0.77	(0.37 - 1.59)	0.473	0.55
D. sex Mismatched	Matched	0.5	(0.27 - 0.92)	0.031	0.206	0.87	(0.58 - 1.31)	0.517	0.529	0.8	(0.32 - 1.97)	0.63	0.065	0.4	(0.17 - 0.94)	0.035	0.96	0.98	(0.54 - 1.79)	0.947	0.47	0.59	(0.29 - 1.23)	0.161	0.877	1.49	(0.72 - 3.1)	0.283	0.623	0.48	(0.24 - 0.98)	0.045	0.079	1.15	(0.64 - 2.09)	0.643	0.695	0.4	(0.17 - 0.94)	0.035	0.964
HCT-CI 1	HCT-CI 0	1.55	(0.58 - 4.12)	0.389	0.652	1.27	(0.65 - 2.49)	0.49	0.929	1.69	(0.37 - 7.72)	0.5	0.346	1.21	(0.3 - 4.87)	0.79	0.682	1.23	(0.48 - 3.17)	0.664	0.222	0.96	(0.28 - 3.31)	0.95	0.351	0.91	(0.23 - 3.68)	0.895	0.398	1.5	(0.49 - 4.62)	0.485	0.387	1.21	(0.39 - 3.72)	0.745	0.387	1.2	(0.3 - 4.84)	0.798	0.687
HCT-CI 2	HCT-CI 0	1.35	(0.57 - 3.16)	0.499	0.652	1.1	(0.61 - 1.99)	0.748	0.929	1.27	(0.36 - 4.47)	0.71	0.218	1.26	(0.42 - 3.75)	0.68	0.305	0.68	(0.23 - 1.99)	0.478	0.14	1.13	(0.47 - 2.71)	0.785	0.109	0.76	(0.27 - 2.17)	0.613	0.502	1.03	(0.36 - 2.95)	0.959	0.239	1.3	(0.59 - 2.85)	0.516	0.522	1.13	(0.38 - 3.39)	0.824	0.563
HCT-CI 3+	HCT-CI 0	1.88	(0.74 - 4.75)	0.205	0.652	2	(1.14 - 3.52)	0.02	0.929	0.51	(0.08 - 3.11)	0.46	0.542	2.88	(0.95 - 8.77)	0.072	0.452	2.04	(0.94 - 4.41)	0.074	0.453	0.88	(0.31 - 2.49)	0.808	0.29	0.71	(0.24 - 2.13)	0.545	0.511	1.98	(0.79 - 4.94)	0.15	0.437	0.53	(0.19 - 1.53)	0.244	0.4	2.7	(0.9 - 8.11)	0.086	0.45
TBI Yes	No	1.15	(0.57 - 2.32)	0.698	0.849	1.21	(0.73 - 2)	0.452	0.999	1.13	(0.37 - 3.47)	0.83	0.226	1.15	(0.49 - 2.7)	0.75	0.726	1.23	(0.6 - 2.53)	0.571	0.514	1.12	(0.49 - 2.59)	0.784	0.722	1.91	(0.86 - 4.22)	0.11	0.686	0.96	(0.43 - 2.14)	0.915	0.115	0.56	(0.21 - 1.48)	0.242	0.064	1.2	(0.51 - 2.84)	0.671	0.676
ARTN		1.02	(0.79 - 1.31)	0.892	0.577	1	(0.85 - 1.19)	0.985	0.402	1.03	(0.78 - 1.37)	0.81	0.533	1.02	(0.8 - 1.3)	0.9	0.717	1.08	(0.87 - 1.35)	0.471	0.523	0.98	(0.77 - 1.25)	0.897	0.417	0.96	(0.73 - 1.25)	0.752	0.15	1.01	(0.8 - 1.27)	0.955	0.59	1.02	(0.77 - 1.33)	0.914	0.285	1.01	(0.8 - 1.28)	0.909	0.592
CASP-8		1.15	(0.86 - 1.55)	0.342	0.626	1.01	(0.83 - 1.24)	0.901	0.165	1.27	(0.89 - 1.81)	0.19	0.108	1.08	(0.77 - 1.53)	0.65	0.295	1.18	(0.85 - 1.65)	0.314	0.135	1.32	(1 - 1.75)	0.053	0.056	1.15	(0.81 - 1.63)	0.448	0.421	1.12	(0.85 - 1.48)	0.403	0.581	0.91	(0.68 - 1.21)	0.51	0.262	1.18	(0.84 - 1.65)	0.341	0.549
CCL20		1.17	(0.91 - 1.5)	0.219	0.895	1.09	(0.91 - 1.31)	0.356	0.147	1.08	(0.73 - 1.58)	0.7	0.515	1.21	(0.9 - 1.62)	0.22	0.324	1.22	(0.92 - 1.62)	0.166	0.097	1.08	(0.82 - 1.43)	0.567	0.282	1.01	(0.75 - 1.37)	0.931	0.123	1.27	(0.98 - 1.64)	0.066	0.222	0.86	(0.59 - 1.27)	0.458	0.738	1.25	(0.93 - 1.66)	0.134	0.515
CCL23		1.41	(1.02 - 1.95)	0.042	0.489	1.29	(1.06 - 1.58)	0.013	0.543	1.51	(0.97 - 2.36)	0.068	0.228	1.2	(0.77 - 1.87)	0.43	0.822	1.51	(1.12 - 2.03)	0.006	0.723	0.89	(0.63 - 1.25)	0.499	0.014	1.11	(0.81 - 1.53)	0.501	0.618	1.36	(0.92 - 2.02)	0.128	0.705	1.18	(0.86 - 1.61)	0.305	0.871	1.19	(0.78 - 1.81)	0.414	0.645
CDCP1		1.41	(1.08 - 1.83)	0.014	0.74	1.05	(0.87 - 1.27)	0.609	0.542	1.84	(1.24 - 2.73)	0.0024	0.261	1.1	(0.82 - 1.46)	0.53	0.342	1.04	(0.79 - 1.38)	0.762	0.894	1.38	(1.03 - 1.86)	0.033	0.156	0.82	(0.54 - 1.24)	0.353	0.147	1.39	(1.05 - 1.85)	0.023	0.896	1.15	(0.86 - 1.55)	0.348	0.838	1.11	(0.82 - 1.49)	0.508	0.362
CSF-1		1.38	(1.04 - 1.84)	0.031	0.335	1.04	(0.86 - 1.28)	0.667	0.609	1.02	(0.66 - 1.58)	0.91	0.1	1.58	(1.1 - 2.27)	0.013	0.125	1.11	(0.8 - 1.55)	0.534	0.333	1.15	(0.81 - 1.63)	0.434	0.696	0.81	(0.59 - 1.11)	0.198	0.168	1.53	(1.13 - 2.07)	0.007	0.409	0.97	(0.73 - 1.28)	0.83	0.242	1.58	(1.1 - 2.28)	0.014	0.114
CXCL10		1.26	(0.97 - 1.65)	0.092	0.685	0.99	(0.8 - 1.21)	0.899	0.755	1.03	(0.73 - 1.44)	0.87	0.108	1.42	(1.01 - 1.98)	0.042	0.89	1.06	(0.75 - 1.5)	0.757	0.321	1.11	(0.84 - 1.46)	0.467	0.761	0.91	(0.62 - 1.33)	0.618	0.131	1.24	(0.92 - 1.68)	0.165	0.654	0.78	(0.6 - 1.01)	0.062	0.556	1.44	(1.03 - 2.01)	0.035	0.775
Flt3L		0.94	(0.71 - 1.24)	0.653	0.537	0.91	(0.74 - 1.11)	0.343	0.155	0.85	(0.6 - 1.2)	0.36	0.148	1.03	(0.71 - 1.48)	0.89	0.458	0.74	(0.54 - 1.02)	0.068	0.804	1.1	(0.81 - 1.49)	0.535	0.294	1.33	(0.93 - 1.88)	0.115	0.678	0.84	(0.62 - 1.13)	0.25	0.129	0.84	(0.63 - 1.11)	0.216	0.178	1.01	(0.7 - 1.45)	0.969	0.349
IL10		1.16	(0.95 - 1.41)	0.143	0.898	1.1	(0.91 - 1.34)	0.32	0.833	1.2	(0.8 - 1.78)	0.37	0.085	1.21	(0.87 - 1.69)	0.25	0.158	1.25	(0.9 - 1.73)	0.184	0.657	0.93	(0.67 - 1.27)	0.634	0.163	0.9	(0.61 - 1.32)	0.584	0.054	1.21	(0.91 - 1.61)	0.195	0.071	0.99	(0.73 - 1.35)	0.957	0.286	1.2	(0.86 - 1.66)	0.282	0.159
IL-12B		1.22	(0.92 - 1.61)	0.167	0.081	1.13	(0.92 - 1.39)	0.26	0.828	0.96	(0.74 - 1.26)	0.79	0.024	1.27	(1.05 - 1.55)	0.016	0.333	0.94	(0.67 - 1.3)	0.694	0.534	0.83	(0.53 - 1.31)	0.427	0.237	0.98	(0.73 - 1.32)	0.911	0.507	0.82	(0.55 - 1.22)	0.324	0.153	0.76	(0.53 - 1.1)	0.144	0.44	1.12	(0.78 - 1.61)	0.529	0.177
IL-17C		0.92	(0.67 - 1.26)	0.588	0.794	0.92	(0.75 - 1.13)	0.444	0.676	0.62	(0.38 - 0.99)	0.046	0.45	1.14	(0.8 - 1.63)	0.46	0.171	1.24	(1.05 - 1.46)	0.012	0.173	1.02	(0.79 - 1.33)	0.851	0.818	0.77	(0.55 - 1.06)	0.106	0.457	1.23	(1.02 - 1.49)	0.029	0.424	0.78	(0.58 - 1.05)	0.102	0.185	1.3	(1.08 - 1.57)	0.007	0.347
IL18		1.45	(1.09 - 1.94)	0.014	0.636	1.14	(0.93 - 1.4)	0.214	0.29	1.36	(0.91 - 2.02)	0.14	0.537	1.34	(0.89 - 2.02)	0.16	0.206	1.19	(0.92 - 1.54)	0.192	0.94	1.17	(0.78 - 1.76)	0.448	0.428	0.83	(0.55 - 1.26)	0.377	0.362	1.43	(1.02 - 2.02)	0.039	0.502	1.04	(0.77 - 1.42)	0.783	0.774	1.32	(0.89 - 1.95)	0.169	0.116
IL2		1.16	(0.84 - 1.59)	0.366	0.804	0.96	(0.77 - 1.21)	0.756	0.283	0.8	(0.5 - 1.26)	0.33	0.005	1.45	(0.93 - 2.26)	0.097	0.355	1.3	(0.85 - 1.97)	0.225	0.161	0.99	(0.71 - 1.36)	0.929	0.134	0.89	(0.66 - 1.2)	0.45	0.202	1.28	(0.81 - 2.01)	0.285	0.909	0.63	(0.43 - 0.91)	0.014	0.03	1.5	(1 - 2.25)	0.05	0.415
IL6		1.1	(0.86 - 1.41)	0.455	0.991	0.96	(0.79 - 1.17)	0.711	0.126	0.75	(0.5 - 1.11)	0.15	0.081	1.35	(1.01 - 1.79)	0.039	0.188	1.13	(0.8 - 1.59)	0.487	0.071	0.97	(0.7 - 1.36)	0.874	0.636	0.96	(0.71 - 1.3)	0.812	0.402	1.13	(0.85 - 1.5)	0.406	0.879	0.73	(0.52 - 1.03)	0.076	0.426	1.37	(1.03 - 1.82)	0.032	0.312
LIF-R		1.14	(0.86 - 1.52)	0.377	0.112	1.08	(0.89 - 1.31)	0.46	0.69	1.57	(1.02 - 2.43)	0.042	0.23	0.89	(0.62 - 1.28)	0.53	0.33	1.32	(1.02 - 1.7)	0.035	0.096	0.86	(0.58 - 1.27)	0.448	0.001	1.09	(0.66 - 1.82)	0.732	0.857	1.11	(0.81 - 1.53)	0.509	0.044	1.07	(0.8 - 1.44)	0.642	0.785	0.93	(0.65 - 1.35)	0.711	0.338
MMP-10		1.04	(0.77 - 1.4)	0.804	0.76	0.87	(0.71 - 1.08)	0.213	0.986	0.78	(0.49 - 1.25)	0.3	0.232	1.26	(0.86 - 1.85)	0.23	0.434	0.8	(0.58 - 1.12)	0.202	0.542	1.02	(0.7 - 1.5)	0.908	0.394	1.1	(0.76 - 1.59)	0.626	0.324	0.86	(0.6 - 1.23)	0.408	0.222	0.82	(0.6 - 1.11)	0.19	0.22	1.25	(0.85 - 1.83)	0.253	0.493
NT-3		1	(0.76 - 1.33)	0.983	0.236	1.03	(0.86 - 1.23)	0.75	0.291	1.02	(0.68 - 1.52)	0.93	0.127	1	(0.74 - 1.36)	0.99	0.196	1.24	(1 - 1.54)	0.048	0.348	0.79	(0.55 - 1.14)	0.207	0.563	1.15	(0.8 - 1.65)	0.464	0.618	1.01	(0.78 - 1.3)	0.952	0.252	0.83	(0.6 - 1.14)	0.253	0.507	1.03	(0.76 - 1.38)	0.856	0.154
PD-L1		1.44	(1.11 - 1.88)	0.01	0.333	1.2	(0.99 - 1.45)	0.067	0.614	1.29	(0.88 - 1.89)	0.19	0.227	1.4	(0.97 - 2.02)	0.073	0.068	1.16	(0.88 - 1.53)	0.278	0.432	1.22	(0.86 - 1.73)	0.262	0.296	1.04	(0.69 - 1.55)	0.854	0.095	1.44	(1.07 - 1.96)	0.018	0.524	1.02	(0.75 - 1.39)	0.904	0.546	1.41	(0.99 - 2.01)	0.06	0.082
TNFRSF9		1.36	(1.02 - 1.82)	0.044	0.323	1.05	(0.86 - 1.28)	0.622	0.493	1.5	(1.03 - 2.18)	0.033	0.093	1.08	(0.69 - 1.69)	0.75	0.085	1.06	(0.83 - 1.36)	0.639	0.67	1.33	(0.96 - 1.84)	0.086	0.244	0.87	(0.61 - 1.24)	0.43	0.158	1.32	(0.92 - 1.89)	0.137	0.28	1.1	(0.8 - 1.53)	0.551	0.081	1.1	(0.71 - 1.72)	0.664	0.086
